# Supplementary material for: Widely Targeted Metabolomic Analysis Revealed the Diversity in Milk from Goats, Sheep, Cows, and Buffaloes and Its Association with Flavor Profiles
Source: Foods. 2024 Apr 28;13(9):1365. doi: 10.3390/foods13091365 (PMC11083174; doi:10.3390/foods13091365)
Supplement: Supplementary file 1 [file foods-13-01365-s001.zip]

Archive with 2 entries (2 files):
- Supplementary Tables. S1to S9 (Excel table).xls
- supplementary_materials.pdf
